# Supplementary material for: Subjective socioeconomic status moderates depression’s impact on fairness perception in the ultimatum game: A moderated mediation model
Source: PLoS One. 2025 Sep 2;20(9):e0330870. doi: 10.1371/journal.pone.0330870 (PMC12404385; doi:10.1371/journal.pone.0330870)
Supplement: S1 Data — (XLSX) [file pone.0330870.s002.xlsx]

## Sheet: data-UG
UG1	UG2	UG3	UG4	UG5	UG6	UG7	UG8	UG9	UG10	UG11	UG12	UG13	UG14	UG15	UG16	UG17	UG18	Rejection rate on unfair offers (2,3,8,9,10,11,13,14 are unfair)	Faieness perception1	Faieness perception2	Faieness perception3	Faieness perception4	Faieness perception5	Faieness perception6	Faieness perception7	Faieness perception8	Faieness perception9	Perception of unfair offers (5,6,8,9 are unfair)	CESD1	CESD2	CESD3	CESD4	CESD5	CESD6	CESD7	CESD8	CESD9	CESD10	CESD11	CESD12	CESD13	CESD14	CESD15	CESD16	CESD17	CESD18	CESD19	CESD20	Depression
0	0	0	0	0	1	1	1	1	1	1	1	1	1	0	1	1	1	0.75	2	5	6	7	5	7	7	7	7	6.5	3	2	3	0	3	3	3	0	3	3	3	0	3	3	3	0	3	3	3	2	46
0	0	0	0	0	0	0	0	0	0	0	0	0	0	0	0	0	0	0	1	1	1	1	1	1	1	1	1	1	0	0	0	3	0	0	0	3	0	0	0	3	0	0	0	3	0	0	0	0	12
0	0	0	0	0	0	0	0	0	0	0	0	0	0	0	0	0	0	0	7	7	7	7	7	7	7	7	7	7	3	3	3	0	3	3	3	0	3	3	3	0	3	3	3	0	3	3	3	3	48
1	1	1	0	0	1	0	1	1	1	1	0	1	1	0	0	0	0	1	6	6	6	6	2	2	6	2	2	2	0	0	0	3	0	0	0	2	0	0	0	0	0	0	0	0	0	0	0	0	5
0	1	1	0	0	0	0	1	1	1	1	0	1	1	0	0	0	0	1	6	6	6	6	1	1	6	1	1	1	3	0	3	3	3	0	2	3	1	1	1	2	0	1	0	3	0	1	0	0	27
0	1	1	0	0	1	1	0	0	1	1	0	0	1	0	0	0	0	0.625	7	4	6	6	1	1	6	3	3	2	2	0	1	0	2	1	1	0	0	0	2	1	0	1	1	1	1	1	2	1	18
1	1	0	0	1	0	1	0	0	1	0	1	0	1	1	1	0	1	0.375	2	2	6	5	3	4	3	5	3	3.75	1	2	1	1	1	1	2	1	1	1	2	1	1	1	2	1	1	1	2	2	26
0	0	1	0	1	0	0	0	0	0	0	1	0	0	0	0	0	0	0.125	4	1	4	4	1	4	4	4	4	3.25	3	3	3	0	3	3	3	0	3	3	3	3	3	3	3	3	3	3	0	3	51
0	1	1	0	0	0	0	1	1	1	1	0	1	1	0	0	0	0	1	5	7	6	2	1	2	6	2	2	1.75	0	0	0	3	0	0	0	0	0	0	0	0	0	0	0	0	0	0	0	0	3
0	0	0	0	0	0	0	0	0	0	0	0	0	0	0	0	0	0	0	6	3	3	5	2	2	3	3	3	2.5	0	0	0	0	0	0	0	0	0	0	0	0	0	0	0	0	0	0	0	0	0
0	1	1	0	0	0	0	1	0	1	1	0	1	1	0	0	0	0	0.875	6	1	4	6	1	1	3	1	4	1.75	0	0	0	0	0	0	0	0	0	0	0	1	3	0	0	0	0	0	0	0	4
0	1	1	0	0	0	0	1	1	1	1	0	1	1	0	0	0	0	1	7	1	1	1	1	1	1	1	1	1	1	0	0	2	0	0	0	0	1	0	0	1	2	0	1	0	1	1	1	0	11
0	1	1	0	0	0	0	1	1	1	1	0	1	1	0	0	0	0	1	4	1	2	3	1	1	2	1	1	1	3	3	3	0	3	3	3	3	2	2	2	3	3	3	1	3	3	3	3	3	52
0	0	1	0	0	0	0	1	0	1	1	0	0	1	0	0	0	0	0.625	7	1	2	3	1	1	2	2	2	1.5	1	0	0	2	1	1	0	2	0	0	1	2	1	1	1	1	0	0	0	0	14
0	0	0	0	0	0	0	0	0	0	0	0	0	0	0	0	0	0	0	7	7	7	7	7	7	7	7	7	7	3	3	3	0	3	3	3	0	3	3	3	0	3	3	3	0	3	3	3	3	48
0	0	1	0	1	1	1	1	0	1	1	1	0	1	0	0	0	1	0.625	7	2	3	3	1	2	2	3	3	2.25	0	1	0	2	1	0	0	2	1	1	0	2	1	0	1	2	0	1	1	1	17
0	0	1	0	1	0	0	0	0	1	0	1	0	0	0	0	0	0	0.25	7	2	4	4	2	4	4	4	4	3.5	0	1	1	0	1	2	1	0	0	0	2	0	0	0	0	0	1	1	0	1	11
0	1	0	1	1	0	0	1	1	0	1	0	1	0	0	1	0	0	0.625	4	4	4	4	4	4	4	4	4	4	2	2	2	1	2	2	2	1	2	2	2	1	2	2	2	1	2	2	2	2	36
0	1	1	0	0	0	0	1	1	1	1	0	1	1	0	0	0	0	1	6	3	3	2	2	2	3	2	2	2	1	0	0	3	1	0	0	1	0	0	0	1	1	0	0	1	0	0	0	0	9
0	1	1	1	1	1	1	1	1	1	1	1	1	1	1	1	1	1	1	7	1	2	2	1	2	2	2	2	1.75	0	0	1	1	3	3	1	0	1	0	0	0	0	0	0	3	1	1	1	3	19
0	1	1	1	1	1	1	1	1	1	1	1	1	1	1	1	1	1	1	7	2	2	2	2	2	2	2	2	2	0	0	0	0	3	2	1	1	0	0	0	0	0	1	1	0	1	1	1	2	14
0	1	1	0	0	0	0	1	1	1	1	0	1	1	0	0	0	0	1	7	3	2	3	1	2	3	2	3	2	3	0	2	2	2	2	2	2	2	1	0	2	1	1	0	2	1	0	1	2	28
0	0	1	0	1	0	0	0	0	0	0	1	1	0	0	0	0	1	0.25	6	2	3	3	2	3	3	3	5	3.25	0	0	0	0	0	0	0	0	0	0	0	0	0	0	0	0	0	0	0	1	1
0	1	1	1	0	0	1	1	0	0	1	1	0	1	1	0	0	1	0.625	6	3	3	3	6	5	4	5	5	5.25	2	1	1	1	2	1	2	1	2	1	2	2	2	1	1	2	1	2	2	1	30
0	1	1	1	1	1	1	1	0	1	1	1	0	1	0	1	1	1	0.75	5	5	5	5	5	5	5	5	5	5	1	1	2	1	1	1	2	1	1	2	1	1	2	2	2	1	2	2	2	2	30
0	0	1	0	0	0	0	0	0	1	0	0	0	0	0	0	0	0	0.25	7	5	6	6	1	3	5	5	5	3.5	1	0	1	3	0	1	0	0	1	0	0	0	0	0	0	0	0	0	2	0	9
0	0	0	0	0	0	0	0	0	0	0	0	0	0	0	0	0	0	0	1	1	1	1	1	1	1	1	1	1	0	0	0	3	0	0	0	3	0	0	0	3	0	0	0	3	0	0	0	0	12
0	1	1	0	0	0	0	1	1	1	1	0	1	1	1	1	0	0	1	6	3	3	3	3	3	3	3	3	3	0	0	0	3	0	0	0	3	0	1	2	3	2	0	0	0	0	0	0	0	14
0	1	1	1	1	0	1	1	0	1	1	1	1	1	0	1	1	1	0.875	7	1	3	3	1	2	2	3	3	2.25	0	2	0	0	0	1	0	0	0	0	0	0	0	0	0	0	0	0	0	0	3
0	0	1	0	1	1	1	1	0	1	0	1	0	1	0	0	0	1	0.5	7	1	3	5	1	1	1	1	5	2	0	1	1	3	0	0	0	0	0	1	1	1	2	0	0	0	1	1	0	0	12
0	0	1	1	1	1	1	1	0	1	0	1	0	1	0	0	0	1	0.5	6	2	3	4	2	3	3	4	5	3.5	1	1	0	1	0	0	0	1	0	0	2	1	1	1	0	1	1	1	1	1	14
0	1	1	0	0	0	0	1	0	1	1	0	1	1	0	0	0	0	0.875	7	4	4	4	1	2	4	3	5	2.75	0	0	0	0	1	0	0	0	0	0	1	0	0	0	0	0	0	0	0	0	2
0	1	1	0	0	0	0	0	0	1	1	0	0	1	0	0	0	0	0.625	4	2	3	3	1	1	2	2	3	1.75	0	0	0	0	2	1	1	0	1	1	1	0	1	0	0	0	1	0	0	1	10
0	1	1	1	1	1	1	1	0	1	1	1	0	1	0	0	0	1	0.75	7	1	3	3	1	2	2	3	3	2.25	1	1	1	3	0	1	0	1	0	0	0	1	0	2	1	2	1	1	0	1	17
0	0	1	0	0	0	0	0	0	1	0	0	0	1	0	0	0	0	0.375	7	7	7	7	1	2	7	3	4	2.5	1	1	0	2	1	0	0	2	0	0	1	2	0	0	0	2	2	1	1	1	17
0	1	1	0	0	0	0	1	0	1	1	0	0	1	0	0	0	0	0.75	7	3	3	5	1	3	3	1	3	2	3	1	1	0	1	2	2	3	1	3	1	3	3	3	1	3	1	2	1	2	37
0	0	1	0	1	0	0	0	0	1	0	1	0	0	0	0	0	0	0.25	7	2	4	4	3	3	3	3	4	3.25	0	0	0	0	0	0	0	0	0	0	0	1	0	0	0	0	0	0	0	0	1
0	0	0	0	0	0	0	0	0	0	0	0	0	0	0	0	0	0	0	1	1	1	1	1	1	1	1	1	1	0	0	0	3	0	0	0	3	0	0	0	3	0	0	0	3	0	0	0	0	12
0	0	0	0	0	0	0	0	0	0	0	0	0	0	0	0	0	0	0	7	2	2	2	2	2	2	2	2	2	1	0	0	3	1	0	0	0	0	0	1	1	1	0	0	0	0	1	0	0	9
0	1	1	0	0	0	0	1	0	1	1	0	0	1	0	0	0	0	0.75	7	3	3	4	1	2	4	4	4	2.75	1	0	0	2	2	1	2	3	1	1	0	1	1	1	1	1	1	1	1	1	22
0	0	1	1	1	1	1	1	0	1	0	1	0	1	0	0	0	1	0.5	7	1	3	3	1	2	2	3	3	2.25	1	0	0	2	2	1	1	0	1	2	0	0	0	1	1	0	1	1	1	2	17
0	0	1	0	1	0	0	0	0	1	0	1	0	0	0	0	0	1	0.25	5	7	5	7	4	5	4	4	4	4.25	0	0	0	1	0	0	0	1	0	0	0	1	0	0	0	0	0	0	0	0	3
1	1	1	1	1	1	1	1	1	1	1	1	1	1	1	1	1	1	1	7	7	7	7	7	7	7	7	7	7	3	3	3	0	3	3	3	0	3	3	3	0	3	3	3	0	3	3	3	3	48
0	0	0	0	0	0	0	0	0	0	0	0	0	0	0	0	0	0	0	1	1	1	1	1	4	5	6	6	4.25	3	2	2	1	3	2	2	0	2	1	2	1	3	3	1	1	2	3	2	2	38
0	1	1	1	1	1	1	1	1	1	1	1	1	1	1	1	1	1	1	7	1	1	3	1	1	1	1	3	1.5	1	1	0	1	1	1	1	2	0	1	1	1	1	0	1	1	1	1	0	1	17
0	0	0	0	0	0	0	0	0	0	0	0	0	0	0	0	0	0	0	4	4	4	4	4	4	4	4	4	4	0	0	0	0	0	1	0	1	0	0	0	0	1	1	0	0	0	1	0	0	5
0	0	1	0	0	0	0	1	0	1	0	0	0	1	0	0	0	0	0.5	6	6	6	6	1	1	6	2	3	1.75	0	0	0	0	2	0	0	1	0	0	0	0	0	0	0	0	0	0	0	0	3
0	0	1	0	0	0	0	0	0	1	0	0	0	0	0	0	0	0	0.25	7	5	5	5	1	2	5	3	3	2.25	0	0	1	2	0	0	0	0	0	0	1	1	0	0	0	1	3	2	0	1	12
0	0	0	0	0	0	0	0	0	0	0	0	0	0	0	0	0	0	0	6	3	3	3	2	2	3	2	2	2	0	0	0	0	0	0	0	1	0	0	0	0	1	1	0	0	0	0	0	0	3
0	0	1	0	0	0	0	0	0	1	0	0	0	0	0	0	0	0	0.25	7	5	5	5	1	2	5	3	3	2.25	0	0	1	2	0	0	0	0	0	0	1	1	0	0	0	1	3	2	0	1	12
0	1	1	1	1	1	1	1	1	1	1	1	1	1	1	1	1	1	1	7	7	7	7	7	7	7	7	7	7	3	3	3	0	3	3	3	0	3	3	3	0	3	3	3	0	3	3	3	3	48
0	0	1	1	0	0	0	1	0	1	0	0	0	1	0	0	0	0	0.5	7	1	2	3	1	2	2	2	3	2	2	1	1	1	1	1	1	1	0	0	2	2	1	2	1	2	2	2	2	2	27
0	1	1	0	0	0	0	1	1	1	1	0	1	1	0	0	0	0	1	6	4	4	4	1	2	3	3	3	2.25	1	2	1	2	1	2	1	2	1	1	2	2	1	1	1	2	1	1	2	0	27
0	1	1	0	1	0	0	1	0	1	0	1	0	1	0	0	0	1	0.625	6	1	3	5	1	2	2	3	4	2.5	1	0	0	3	1	0	0	2	0	0	0	1	1	0	0	1	0	0	0	0	10
0	0	0	0	0	0	0	0	0	0	0	0	0	0	0	0	0	0	0	4	4	4	4	4	4	4	4	4	4	1	1	1	2	1	1	1	2	1	1	1	2	1	1	1	2	1	1	1	1	24
0	1	1	1	1	1	1	1	1	1	1	1	0	1	1	1	0	1	0.875	7	1	2	3	1	2	2	2	3	2	0	1	0	0	0	1	0	0	0	0	1	0	0	0	0	0	1	1	1	0	6
0	1	1	0	1	0	1	1	0	1	1	1	0	1	0	0	0	1	0.75	6	1	2	4	1	2	2	3	4	2.5	1	0	0	2	1	0	0	2	0	0	0	1	1	0	0	0	1	1	0	0	10
0	1	1	1	1	0	1	1	0	1	1	1	0	1	0	0	0	1	0.75	4	1	2	3	1	2	2	2	3	2	0	1	0	2	1	0	0	2	0	0	1	1	1	1	0	1	0	1	0	1	13
0	1	1	1	1	1	1	1	0	1	1	1	0	1	0	0	0	1	0.75	7	1	2	4	1	2	2	3	4	2.5	0	0	3	0	1	2	0	1	3	0	0	1	1	1	0	1	0	2	0	2	18
0	1	0	1	1	1	1	0	0	1	0	1	0	1	0	1	1	1	0.375	7	4	4	4	4	4	4	4	5	4.25	0	0	0	3	0	0	1	1	0	0	0	2	0	0	0	2	0	0	0	0	9
0	0	1	0	0	0	0	1	0	1	0	0	0	1	0	0	0	0	0.5	7	1	3	5	1	2	3	3	5	2.75	1	0	1	1	2	0	0	2	0	1	1	2	0	0	1	1	0	0	0	1	14
0	0	1	1	1	1	1	1	0	1	1	1	0	1	0	0	0	1	0.625	7	2	3	3	1	1	2	1	2	1.25	2	0	2	0	3	3	1	3	1	0	3	3	3	1	1	3	3	3	3	3	41
0	1	1	0	0	0	0	1	0	1	1	0	0	1	0	0	0	0	0.75	6	3	3	3	3	3	3	3	3	3	1	1	1	2	1	1	1	2	1	1	1	1	2	1	1	1	1	1	1	1	23
0	0	0	0	0	0	0	0	0	0	0	0	0	0	0	0	0	0	0	6	3	3	4	3	3	3	3	4	3.25	0	1	1	3	2	0	1	2	2	0	1	3	3	0	0	2	0	0	1	2	24
0	1	1	1	0	0	0	1	1	1	1	1	1	1	0	0	0	0	1	6	6	6	6	4	4	4	4	4	4	0	0	1	0	0	0	0	3	0	0	0	3	0	1	1	0	2	2	0	1	14
0	0	0	0	0	0	0	0	0	0	0	0	0	0	0	0	0	0	0	7	7	7	7	1	1	1	2	3	1.75	0	0	0	0	0	0	0	0	0	0	0	0	0	0	0	0	0	0	0	0	0
0	1	1	0	0	0	0	1	1	1	1	0	0	1	0	0	0	0	0.875	7	3	4	5	1	1	6	6	6	3.5	1	1	0	1	1	1	1	2	1	0	0	2	1	0	0	1	0	1	0	1	15
0	0	0	0	0	0	0	0	0	0	0	0	0	0	0	0	0	0	0	7	2	3	3	1	1	2	2	3	1.75	0	0	0	1	0	1	1	2	1	0	0	0	0	1	0	0	0	0	0	0	7
0	0	0	0	0	0	0	0	0	0	0	0	0	0	0	0	0	0	0	7	3	3	3	1	1	3	3	3	2	0	0	0	1	0	0	0	1	0	0	0	0	0	0	0	1	0	0	0	0	3
0	1	1	0	0	0	0	1	1	1	1	0	1	1	0	0	0	0	1	6	6	6	6	1	1	6	1	1	1	2	2	2	2	2	2	2	2	2	2	3	2	1	2	1	1	2	2	2	2	38
0	0	0	0	0	0	0	0	0	0	0	0	0	0	0	0	0	0	0	5	5	5	5	5	5	5	5	5	5	2	2	2	1	2	2	2	1	2	2	2	1	2	2	2	1	2	2	2	2	36
0	1	1	1	1	1	1	1	1	0	1	0	1	1	1	0	0	0	0.875	7	1	2	3	3	3	3	3	3	3	1	1	1	2	0	0	0	3	0	0	0	3	0	0	0	1	0	0	0	0	12
0	0	1	0	0	0	0	0	0	0	0	0	0	0	0	0	0	0	0.125	7	2	3	5	1	2	3	2	4	2.25	1	1	0	2	1	0	1	2	0	0	0	2	0	0	0	2	1	1	0	0	14
0	1	0	1	0	0	1	1	0	0	1	1	0	1	0	1	1	1	0.5	2	4	3	5	3	3	3	4	3	3.25	1	2	1	1	2	2	1	2	1	1	1	2	2	2	2	1	1	1	1	1	28
0	1	1	0	0	0	0	1	1	1	1	0	0	1	0	0	0	0	0.875	4	2	3	3	2	2	2	2	3	2.25	1	0	1	2	0	0	0	2	1	1	0	1	0	0	0	1	1	1	0	1	13
0	0	1	0	1	1	0	0	0	1	0	1	0	0	0	0	0	0	0.25	7	1	3	3	2	3	3	3	3	2.75	0	1	0	1	0	0	0	1	0	0	0	1	0	0	0	1	1	1	0	0	7
0	1	1	0	1	1	1	0	1	1	1	0	1	1	0	0	1	1	0.875	6	2	2	2	2	2	2	2	2	2	0	0	1	2	1	1	1	2	0	1	0	1	0	0	0	1	0	0	0	1	12
0	1	1	0	0	0	0	1	1	1	1	0	1	1	0	0	0	0	1	7	4	4	4	4	4	4	4	4	4	1	1	1	1	1	2	1	1	1	1	1	2	2	2	1	2	1	2	1	2	27
0	0	1	0	0	0	0	1	0	1	1	0	0	0	0	0	0	0	0.5	5	5	5	5	5	5	5	5	5	5	2	2	2	1	2	2	2	1	2	2	2	1	2	2	2	1	2	2	2	2	36
0	0	0	0	0	0	0	0	0	0	0	0	0	0	0	0	0	0	0	4	4	4	4	4	4	4	4	4	4	2	1	2	1	2	2	2	1	2	2	2	1	2	2	2	1	2	2	2	2	35
0	1	0	0	0	0	0	0	1	0	0	1	0	1	1	1	0	0	0.375	5	5	5	5	5	6	6	6	6	5.75	2	2	2	1	2	1	2	1	2	1	2	1	2	2	2	1	1	2	2	2	33
0	1	1	1	1	0	0	0	0	1	1	1	1	1	0	0	0	1	0.75	6	4	6	6	6	6	6	6	6	6	1	1	1	2	1	1	1	2	1	1	1	2	1	1	1	2	1	1	1	1	24
0	0	0	0	0	0	0	0	0	0	0	0	0	0	0	0	0	0	0	4	4	4	4	4	4	4	4	4	4	1	1	1	2	2	2	1	1	2	1	1	2	2	2	1	1	1	1	1	1	27
0	1	1	0	0	0	0	1	1	1	1	0	1	1	0	0	0	0	1	6	2	2	3	1	1	1	1	2	1.25	1	0	0	2	1	1	1	0	1	1	3	2	1	1	1	1	0	0	1	1	19
0	1	1	0	0	0	0	1	1	1	1	0	1	1	0	0	0	0	1	6	1	1	3	1	1	1	1	2	1.25	1	1	1	2	1	1	1	2	1	1	1	2	1	1	1	2	1	1	1	1	24
0	1	1	0	0	0	0	1	0	1	1	0	0	0	1	0	1	0	0.625	6	2	3	3	3	5	3	5	4	4.25	0	0	0	1	0	0	0	1	0	0	0	1	0	0	0	1	0	0	0	0	4
0	0	1	0	1	0	1	1	0	1	1	1	0	1	0	0	0	1	0.625	7	2	3	4	2	2	3	2	4	2.5	0	1	1	0	0	1	1	0	0	0	1	0	1	0	1	1	1	1	1	1	12
0	1	1	0	0	0	0	1	1	1	1	0	1	1	0	0	0	0	1	7	7	7	7	1	1	7	1	1	1	2	2	1	0	0	1	1	1	1	1	2	1	2	2	2	1	0	1	1	1	23
0	1	1	0	0	0	0	1	0	1	1	0	0	0	1	0	1	0	0.625	6	2	3	3	3	5	3	5	4	4.25	0	0	0	1	0	0	0	1	0	0	0	1	0	0	0	1	0	0	0	0	4
0	0	1	0	1	0	1	1	0	1	1	1	0	1	0	0	0	1	0.625	7	2	3	4	2	2	3	2	4	2.5	0	1	1	0	0	1	1	0	0	0	1	0	1	0	1	1	1	1	1	1	12
0	1	1	0	0	0	0	1	1	1	1	0	1	1	0	0	0	0	1	7	7	7	7	1	1	7	1	1	1	2	2	1	0	0	1	1	1	1	1	2	1	2	2	2	1	0	1	1	1	23
1	1	1	0	1	1	1	1	0	1	1	1	1	0	1	1	1	1	0.75	7	7	7	7	7	7	7	7	7	7	3	3	3	0	3	3	3	0	3	3	3	0	3	3	3	0	3	3	3	3	48
0	1	1	0	0	1	0	1	0	1	0	1	0	1	0	1	0	1	0.625	3	4	5	3	3	5	3	3	3	3.5	1	1	1	2	1	1	1	2	1	1	1	2	1	1	1	2	1	1	1	1	24
1	1	1	1	0	1	1	1	1	1	1	1	1	1	1	1	1	1	1	4	4	4	4	4	4	4	4	4	4	0	0	0	3	0	0	0	3	0	0	0	3	0	0	0	3	0	0	0	0	12
0	1	1	0	0	0	0	1	1	1	1	1	1	1	0	0	0	0	1	6	4	5	5	1	1	1	1	3	1.5	1	1	1	2	1	1	2	2	1	1	1	1	1	1	1	2	1	1	2	1	25
0	1	1	0	0	0	0	1	1	1	1	0	1	1	0	0	0	0	1	4	3	3	3	3	3	3	3	3	3	1	0	0	3	0	0	1	2	1	1	0	2	1	1	1	2	1	1	1	1	20
0	1	0	1	0	1	0	1	0	1	0	1	0	1	0	1	0	1	0.5	2	5	3	3	5	3	3	3	3	3.5	1	1	1	2	1	1	1	2	1	1	1	2	1	1	1	2	1	1	1	1	24
0	1	1	1	1	0	1	1	0	1	1	1	0	1	1	1	1	1	0.75	2	2	2	2	2	2	2	2	2	2	1	1	0	1	0	1	1	2	1	0	0	3	1	0	0	1	0	0	0	1	14
0	1	1	0	1	0	1	1	0	1	1	1	0	1	0	0	0	0	0.75	7	1	2	3	1	2	2	3	3	2.25	1	0	0	2	1	0	0	2	1	0	1	1	1	1	1	1	0	0	1	1	15
0	1	1	0	1	1	0	1	1	1	1	0	1	1	1	0	0	0	1	5	3	3	6	1	3	5	4	4	3	2	1	2	2	2	1	1	1	2	1	0	1	2	1	1	1	2	1	1	2	27
0	1	1	0	0	0	0	1	1	1	1	0	1	1	0	0	0	0	1	4	5	3	5	4	3	4	4	3	3.5	2	1	1	1	2	2	2	2	2	3	1	1	2	1	1	2	2	0	1	2	31
0	0	1	0	0	0	0	1	0	1	0	0	0	1	0	0	0	0	0.5	7	1	2	3	1	2	2	3	4	2.5	0	0	0	1	1	0	1	1	0	0	0	1	1	0	0	1	0	0	0	0	7
0	0	0	0	0	0	0	0	0	0	0	0	0	0	0	0	0	1	0	6	4	5	6	3	2	2	2	2	2.25	2	2	2	1	2	1	1	2	1	1	1	2	1	1	1	2	1	1	1	1	27
0	1	1	1	0	0	0	1	0	1	1	1	0	1	0	0	0	0	0.75	7	7	7	7	2	2	2	2	2	2	0	0	0	3	1	1	1	2	0	0	0	1	0	0	0	1	0	0	0	1	11
0	1	1	1	1	0	0	1	0	1	1	1	0	1	0	0	0	1	0.75	6	3	3	6	3	3	3	3	2	2.75	0	0	0	3	1	1	0	2	0	0	1	2	1	0	0	2	0	0	0	0	13
0	0	1	0	0	0	0	1	0	1	0	0	0	1	0	0	0	0	0.5	7	3	3	3	1	2	3	3	3	2.25	0	0	0	1	0	0	0	1	0	0	0	1	0	0	0	1	1	1	0	0	6
0	0	1	0	0	0	0	0	0	0	0	1	0	1	0	1	0	0	0.25	7	5	6	5	4	5	6	3	4	4	0	1	0	0	0	0	0	1	0	0	0	1	1	0	0	1	0	0	1	0	6
0	0	0	1	0	0	0	1	0	0	1	1	0	1	1	0	1	1	0.375	5	4	4	4	5	5	5	5	5	5	2	2	1	1	1	1	1	1	2	1	1	1	1	2	1	0	1	1	2	1	24
0	1	1	0	0	0	0	1	0	1	1	0	0	1	0	0	0	0	0.75	6	7	7	7	1	1	6	2	2	1.5	1	1	0	0	1	2	2	2	0	0	0	2	1	1	1	2	1	1	1	1	20
0	1	1	0	1	0	1	1	1	1	1	1	1	1	0	0	0	1	1	7	1	3	3	1	2	3	1	3	1.75	0	0	0	0	0	0	0	0	0	0	0	0	0	0	0	0	1	0	0	0	1
0	1	1	1	1	0	1	1	1	1	1	1	1	1	0	0	0	1	1	7	1	2	3	1	2	2	2	3	2	0	0	0	0	0	0	0	0	0	0	0	0	0	0	0	0	1	0	0	0	1
1	1	1	0	0	0	0	0	1	1	1	0	1	1	1	0	0	0	0.875	4	4	4	4	4	4	4	4	4	4	0	0	0	3	0	0	0	3	0	0	0	3	0	0	0	3	0	0	0	0	12
0	0	0	0	0	0	0	0	0	0	0	0	0	0	0	0	0	0	0	7	2	3	3	4	4	3	4	4	4	1	1	0	0	1	1	0	1	1	1	0	1	1	2	1	1	0	1	0	1	15
0	1	1	1	1	0	1	1	1	1	1	1	1	1	0	1	1	1	1	7	4	4	4	4	4	4	4	4	4	1	1	0	3	0	1	1	1	0	0	0	1	0	0	0	1	0	0	0	1	11
0	0	1	0	0	0	0	0	0	0	0	0	0	0	0	0	0	0	0.125	7	2	5	5	1	2	5	2	3	2	1	1	0	0	0	0	0	1	0	0	0	1	0	0	0	1	0	0	0	0	5
0	1	1	0	0	0	0	1	1	1	1	0	1	1	0	0	0	0	1	6	3	3	3	1	1	1	1	1	1	0	0	0	1	1	1	1	1	0	0	1	1	0	1	0	1	0	0	0	2	11
0	1	1	0	0	0	0	1	1	1	1	0	1	1	0	0	0	0	1	4	6	6	6	1	1	7	1	1	1	0	0	0	1	1	1	0	2	0	0	0	1	0	0	0	1	1	1	0	0	9
0	1	1	0	0	0	0	1	0	1	1	0	0	1	0	0	0	0	0.75	5	2	3	5	1	2	2	2	3	2	0	0	1	0	0	0	0	1	0	0	1	3	1	1	2	3	1	0	1	1	16
0	1	1	0	0	0	0	1	1	1	1	0	1	1	0	0	0	0	1	4	7	7	7	3	3	6	3	3	3	0	0	0	1	0	0	0	0	0	0	1	0	0	0	0	0	1	1	0	0	4
0	0	1	0	0	0	0	0	0	1	0	0	0	0	0	0	0	0	0.25	6	1	3	3	1	2	2	2	3	2	1	0	1	1	1	0	0	1	0	1	0	1	0	0	0	1	0	0	0	1	9
0	1	1	1	1	1	1	1	0	1	1	1	0	1	0	1	1	1	0.75	6	3	4	5	5	3	3	6	5	4.75	0	0	1	1	2	2	2	2	2	2	2	1	2	2	2	1	2	2	2	2	32
1	0	1	1	1	1	1	0	1	1	0	1	0	1	0	1	0	1	0.5	5	4	5	4	4	4	4	4	4	4	2	1	2	1	2	2	1	2	2	2	1	1	2	1	1	1	2	1	1	1	29
0	1	1	1	1	1	1	1	0	1	1	1	0	1	1	0	1	1	0.75	6	1	1	2	1	1	1	2	2	1.5	0	0	0	2	2	1	1	2	0	0	0	1	1	1	1	2	0	0	1	1	16
0	1	1	0	0	0	0	0	0	0	0	0	0	1	0	0	0	1	0.375	4	2	3	3	3	3	3	3	3	3	1	0	0	1	1	1	1	2	1	0	1	2	0	0	0	0	0	1	0	1	13
0	0	1	0	0	0	0	0	0	1	1	0	0	0	0	0	0	0	0.375	6	3	3	3	3	3	3	3	3	3	0	0	1	0	0	0	1	0	1	1	1	0	0	1	1	0	1	2	1	1	12
1	1	1	1	1	1	1	1	1	1	1	1	1	1	1	1	1	1	1	5	5	5	5	5	5	5	5	5	5	2	2	2	1	2	2	2	1	2	2	2	1	2	2	2	1	2	2	2	2	36
0	0	0	0	0	0	0	0	0	0	0	0	0	0	0	0	0	0	0	7	1	2	3	1	2	2	3	2	2	3	3	2	0	1	1	2	2	3	1	3	2	0	1	0	2	2	2	2	2	34
0	1	1	0	1	0	0	1	0	1	1	1	0	1	0	0	0	1	0.75	7	2	3	3	2	2	3	3	3	2.5	0	1	1	2	0	1	0	1	0	1	1	1	1	0	0	1	1	1	0	0	13
0	1	1	0	0	0	0	1	1	1	1	0	1	1	0	0	0	0	1	6	7	7	7	1	1	2	2	3	1.75	1	0	1	1	2	1	1	3	1	0	1	1	0	1	1	1	0	1	1	1	19
1	1	1	1	1	1	1	1	1	1	1	0	1	1	1	1	1	0	1	2	7	7	7	1	1	7	1	1	1	1	2	0	0	1	2	0	0	0	1	1	0	1	0	0	0	0	0	0	0	9
0	0	1	0	0	0	0	1	0	1	0	0	0	1	0	0	0	0	0.5	4	3	3	5	2	2	2	3	3	2.5	1	2	1	1	1	1	1	1	1	1	1	1	1	1	1	1	1	1	1	1	21
1	1	1	1	1	1	1	1	1	1	1	1	1	1	1	1	1	1	1	1	1	1	1	1	1	2	3	1	1.5	1	1	1	2	0	0	0	3	0	0	0	3	0	0	0	3	0	0	0	0	14
0	0	0	0	0	0	0	0	0	0	0	0	0	0	0	0	0	0	0	4	3	3	3	3	3	3	3	3	3	1	1	1	1	1	1	1	1	1	1	1	1	1	1	1	1	1	1	1	1	20
0	1	1	0	0	0	0	1	1	1	1	0	1	1	0	0	0	0	1	6	7	7	7	1	1	7	1	2	1.25	1	0	1	1	2	1	1	2	0	1	0	1	1	1	1	1	1	1	0	1	18
0	0	1	0	0	1	0	1	0	1	0	1	1	1	0	0	0	1	0.625	4	3	3	3	2	2	3	2	2	2	0	0	0	2	1	0	1	2	0	0	1	2	0	0	1	1	1	1	0	1	14
0	0	0	0	0	0	0	0	0	0	0	0	0	0	0	0	0	0	0	6	3	3	4	3	3	3	4	4	3.5	1	0	0	2	3	2	2	2	2	0	1	1	1	1	1	2	2	2	2	2	29
0	0	0	0	0	0	0	0	0	0	0	0	0	0	0	0	0	0	0	6	6	6	6	6	6	6	6	6	6	1	1	0	1	1	1	0	1	1	1	1	2	1	1	1	2	0	1	1	1	19
0	0	1	0	1	0	0	0	0	0	0	1	0	0	0	0	0	1	0.125	7	1	2	3	1	3	3	2	3	2.25	2	2	1	1	3	2	1	2	1	3	2	2	1	2	1	1	2	2	2	2	35
0	1	1	0	1	0	1	1	0	1	1	1	0	1	0	0	0	1	0.75	7	1	3	4	1	1	3	1	4	1.75	0	0	0	1	0	0	0	1	0	0	0	1	1	0	0	1	0	0	0	0	5
0	0	0	0	0	1	0	0	0	0	0	1	0	0	0	0	0	0	0	4	1	3	3	2	3	3	3	3	2.75	2	2	2	1	2	2	2	1	2	2	2	1	2	2	2	1	2	2	2	2	36
0	0	0	0	0	0	0	0	0	0	0	0	0	0	0	0	0	0	0	7	1	1	1	1	1	1	1	1	1	0	0	0	0	0	0	0	0	0	0	0	0	0	0	0	0	0	0	0	0	0
0	0	0	0	0	0	0	0	0	0	0	0	0	0	0	0	0	0	0	7	1	4	4	1	1	1	1	3	1.5	0	0	0	3	1	1	1	3	3	3	0	3	0	0	0	3	3	3	3	3	33
0	0	1	1	0	0	1	1	0	0	1	1	1	1	1	0	0	0	0.625	2	3	3	2	2	3	4	3	2	2.5	0	0	0	3	0	0	0	3	0	0	0	3	0	0	0	3	0	0	0	0	12
0	1	1	1	1	1	1	1	1	1	1	1	1	1	1	1	1	1	1	7	2	3	3	2	2	2	2	3	2.25	1	0	2	3	1	1	1	0	1	0	0	2	1	0	1	2	1	1	1	0	19
0	1	1	0	0	0	0	1	0	1	1	0	0	1	0	0	0	0	0.75	7	2	3	6	1	2	3	3	5	2.75	1	1	1	1	1	0	1	1	0	0	2	2	2	2	1	2	1	1	1	2	23
0	1	1	1	1	1	1	1	0	1	1	1	0	1	0	1	0	1	0.75	7	1	2	3	1	2	2	2	2	1.75	1	1	0	2	2	1	1	1	1	1	2	1	0	1	0	1	1	1	1	2	21
0	0	1	0	0	0	0	1	0	1	0	0	0	1	0	0	0	0	0.5	7	2	3	4	1	2	3	3	4	2.5	0	0	0	2	1	1	2	1	1	1	1	1	0	2	1	1	2	1	1	1	20
0	0	1	0	1	0	0	0	0	1	0	1	0	0	0	0	0	0	0.25	6	2	6	6	2	6	6	6	6	5	0	0	0	3	0	0	0	3	0	0	0	3	0	0	0	3	0	0	0	0	12
0	0	0	0	0	0	0	0	0	0	0	0	0	0	0	0	0	0	0	6	3	3	5	1	1	3	2	3	1.75	1	1	1	2	1	1	1	2	1	1	1	2	0	1	1	2	1	1	1	1	23
0	0	1	0	1	0	0	0	0	1	0	1	0	0	0	0	0	0	0.25	6	2	6	6	2	6	6	6	6	5	0	0	0	3	0	0	0	3	0	0	0	3	0	0	0	3	0	0	0	0	12
0	0	1	0	0	0	0	1	0	0	0	0	0	0	0	0	0	0	0.25	6	1	2	2	1	1	1	1	2	1.25	2	1	1	3	1	1	1	2	1	1	1	2	1	1	1	2	1	1	1	1	26
0	0	1	0	1	0	1	1	0	1	0	1	0	1	0	0	0	1	0.5	6	3	3	3	3	3	3	3	5	3.5	0	1	0	0	1	0	0	0	0	0	0	0	0	1	0	0	0	0	0	0	3
0	0	1	0	1	0	1	1	1	1	0	1	0	1	0	0	0	1	0.625	4	2	4	3	3	3	3	3	3	3	2	1	0	2	1	1	1	2	1	0	2	1	1	1	1	1	2	1	1	1	23
0	1	1	0	1	0	1	1	1	1	1	1	1	1	1	1	1	1	1	5	2	3	3	2	2	2	2	3	2.25	0	0	0	0	0	0	0	0	0	0	0	0	0	0	0	0	0	0	0	0	0
0	1	1	0	0	0	0	1	0	1	1	0	0	1	0	0	0	0	0.75	6	1	2	3	1	1	1	1	3	1.5	0	2	0	1	0	0	1	1	0	0	0	2	1	0	0	0	0	0	0	0	8
0	1	1	1	1	1	1	1	1	1	1	1	1	1	0	1	1	1	1	7	1	2	3	1	1	1	1	3	1.5	1	2	0	0	1	1	0	1	0	1	0	0	1	0	0	0	0	0	0	0	8
0	0	1	0	1	0	0	0	0	1	0	1	0	1	0	0	0	1	0.375	7	1	2	3	1	2	2	2	3	2	0	1	0	3	2	1	2	2	1	0	3	1	1	1	0	1	0	0	1	1	21
0	0	1	0	0	0	0	0	0	1	1	1	0	1	0	0	0	1	0.5	6	1	3	3	1	2	3	3	3	2.25	1	0	0	2	1	0	0	3	0	0	0	2	0	0	0	2	0	0	0	0	11
0	0	0	0	0	0	0	0	0	0	0	0	0	0	0	0	0	0	0	7	2	2	2	2	2	2	3	4	2.75	1	1	1	2	1	1	1	2	1	1	1	2	1	1	1	2	1	1	1	1	24
0	0	0	0	0	0	0	0	0	0	0	0	0	0	0	0	0	0	0	6	6	6	6	6	6	6	6	6	6	0	0	0	0	0	0	0	0	0	0	0	0	0	0	0	0	0	0	0	0	0
0	1	1	1	1	1	1	1	1	1	1	1	1	1	0	1	1	1	1	7	1	2	3	1	1	1	1	2	1.25	0	0	0	0	1	1	0	0	0	0	0	0	1	0	0	0	0	0	0	0	3
1	0	1	0	1	1	1	0	1	0	1	0	1	0	1	0	1	0	0.5	2	6	2	6	6	2	5	6	3	4.25	2	0	2	3	2	0	2	1	0	2	0	1	2	2	0	1	2	0	2	0	24
0	1	1	0	0	0	0	1	0	1	1	0	0	1	0	0	0	0	0.75	6	1	3	3	1	1	1	1	3	1.5	1	0	1	3	2	1	1	1	0	0	0	1	0	0	0	1	1	1	0	0	14
0	0	1	0	0	0	0	1	0	1	1	0	0	1	0	0	0	0	0.625	7	6	7	7	7	1	6	2	3	3.25	1	0	1	0	0	1	1	1	1	1	0	2	1	1	1	2	1	0	1	0	16
0	1	1	0	0	0	0	1	0	1	1	0	0	0	0	0	0	1	0.625	4	6	5	5	3	3	6	3	3	3	1	0	0	1	1	1	0	1	1	0	2	1	1	0	0	1	0	0	0	1	12
0	1	1	0	0	0	0	1	0	1	1	0	0	1	0	0	0	0	0.75	6	2	3	3	1	2	2	2	3	2	0	2	0	0	1	2	0	0	0	2	0	0	2	1	0	0	2	1	0	1	14
0	1	1	1	1	1	1	1	0	1	1	1	0	1	0	0	0	1	0.75	6	1	2	3	1	1	1	1	3	1.5	2	3	2	0	2	2	2	2	0	1	0	2	1	1	0	1	0	0	0	2	23
0	1	1	0	0	0	0	1	1	1	1	0	1	1	0	0	0	0	1	7	1	4	7	1	1	4	2	2	1.5	3	0	3	1	0	3	3	0	3	0	0	0	0	3	0	3	3	3	0	3	31
0	1	1	1	0	1	1	1	1	1	1	0	1	1	1	1	1	0	1	1	7	7	7	1	1	7	1	1	1	0	0	1	0	0	1	0	0	2	1	1	2	0	3	3	2	1	1	1	1	20
0	0	1	0	0	0	0	1	0	1	0	0	0	1	0	0	0	0	0.5	6	2	3	3	2	2	2	3	3	2.5	1	1	0	0	1	0	0	1	0	0	1	1	1	0	0	1	0	0	0	1	9
0	1	1	0	0	0	0	1	1	1	1	0	1	1	0	0	0	0	1	7	7	7	7	1	1	7	1	1	1	3	0	3	1	0	3	3	0	3	0	0	3	0	3	3	0	3	3	0	0	31
0	1	1	0	0	0	0	1	1	1	1	1	1	1	0	0	0	1	1	7	3	4	6	1	2	3	2	3	2	0	0	0	0	1	0	1	1	0	0	2	1	0	2	1	1	0	0	0	1	11
0	0	0	0	0	0	0	0	0	0	0	0	0	0	0	0	0	0	0	7	1	1	2	1	1	1	2	3	1.75	0	0	0	0	2	1	2	2	0	1	1	1	0	2	0	2	2	2	0	1	19
0	1	1	0	0	0	0	1	0	1	1	0	0	1	0	0	0	0	0.75	7	3	3	3	1	1	3	1	2	1.25	0	1	0	1	0	1	1	1	0	1	1	1	0	0	0	1	1	1	1	0	12
0	1	1	0	0	1	1	1	1	1	1	0	1	1	1	1	1	0	1	7	7	7	7	7	7	7	7	7	7	3	3	3	0	3	3	3	0	3	3	3	0	3	3	3	0	3	3	3	3	48
0	1	1	1	0	0	1	1	1	1	0	0	1	1	0	1	1	0	0.875	6	4	4	5	2	2	2	2	3	2.25	1	1	1	2	1	1	1	2	1	1	1	2	1	1	1	2	1	1	1	1	24
0	0	1	0	0	0	0	0	0	0	0	0	0	0	0	0	0	0	0.125	6	3	4	4	3	3	3	3	3	3	1	0	2	2	1	0	1	1	2	0	1	1	1	0	0	1	0	1	1	1	17
0	1	1	1	1	1	1	1	1	1	1	1	1	1	0	1	1	1	1	4	4	4	4	2	2	2	2	2	2	1	1	1	2	1	1	1	2	1	1	1	2	1	1	1	2	1	1	1	1	24
0	1	1	1	1	1	1	1	1	1	1	1	1	1	0	1	1	1	1	4	2	2	2	1	1	1	1	3	1.5	1	1	0	0	0	0	0	0	0	0	0	1	0	0	0	1	0	0	0	0	4
0	0	0	0	0	0	0	0	0	0	0	0	0	0	0	0	0	0	0	7	7	7	7	7	7	7	7	7	7	0	0	0	3	0	0	0	3	0	0	0	3	1	0	0	0	0	0	0	0	10
0	0	1	0	1	0	1	1	0	1	0	1	0	0	0	0	0	0	0.375	4	4	2	3	5	3	4	3	2	3.25	0	0	0	1	0	0	0	1	0	0	0	0	0	0	0	1	0	0	0	0	3
0	0	1	0	0	0	0	0	0	1	0	0	0	0	0	0	0	0	0.25	4	2	3	3	2	2	2	2	2	2	1	1	0	2	1	0	0	2	1	0	1	2	1	1	1	3	0	1	0	0	18
0	1	1	1	1	1	1	1	1	1	1	1	1	1	1	1	1	1	1	6	1	2	3	3	2	2	3	3	2.75	1	1	1	2	1	1	1	2	0	0	0	0	1	1	1	0	0	1	1	0	15
1	1	1	0	0	0	0	1	1	1	1	0	1	1	1	0	0	0	1	2	6	6	2	2	2	6	2	2	2	1	0	0	0	1	0	1	1	1	1	3	1	1	0	0	1	1	0	0	1	14
0	1	1	1	1	1	1	1	0	1	1	1	0	1	0	0	0	1	0.75	4	4	1	3	1	1	1	1	2	1.25	0	1	0	3	0	0	1	1	0	0	0	1	0	0	0	1	0	0	0	1	9
1	1	1	1	1	1	1	1	1	1	1	1	1	1	1	1	1	1	1	4	4	4	4	3	3	3	3	3	3	1	1	1	2	1	1	1	2	1	1	1	2	1	1	1	2	1	1	1	1	24
0	0	1	0	1	0	0	1	0	1	1	0	1	1	0	0	0	0	0.75	7	7	7	7	7	7	7	7	7	7	0	0	0	1	0	0	0	0	0	0	0	0	0	0	0	0	0	0	0	0	1
0	0	1	0	0	0	0	0	0	1	0	0	0	0	0	0	0	0	0.25	4	1	2	3	1	1	2	2	3	1.75	2	1	3	2	2	3	1	3	2	1	1	2	2	2	2	2	1	1	2	2	37
0	1	1	0	0	0	0	1	1	1	1	0	1	1	0	0	0	0	1	7	5	1	6	1	1	7	1	2	1.25	0	0	0	1	0	0	0	0	0	0	0	0	1	0	0	0	0	0	0	0	2
0	0	1	0	0	0	0	1	0	1	0	0	0	0	0	0	0	0	0.375	7	3	3	3	2	2	2	2	3	2.25	0	0	0	2	3	2	1	1	1	0	0	1	0	0	0	0	0	0	0	0	11
0	0	0	1	0	0	0	1	0	1	0	0	0	0	0	0	1	1	0.25	2	3	2	2	3	2	2	2	3	2.5	1	1	0	2	1	1	1	2	1	1	1	2	1	1	1	3	1	2	1	1	25
0	1	0	0	0	0	0	1	0	1	1	0	0	1	0	0	0	0	0.625	7	1	2	3	1	2	2	2	3	2	2	1	2	2	1	1	1	2	0	0	0	2	1	0	1	2	0	0	0	1	19
0	0	0	0	0	0	0	0	0	0	0	0	0	0	0	0	0	0	0	7	2	2	4	4	4	4	4	4	4	0	0	0	3	0	0	0	3	0	0	0	3	0	0	0	0	0	0	0	0	9
0	1	1	0	0	0	0	1	0	0	0	0	0	1	1	0	0	0	0.5	7	5	6	6	1	1	5	1	5	2	0	1	1	3	1	0	0	1	0	1	1	1	2	0	0	1	0	1	1	0	15
0	0	1	0	1	0	1	1	0	1	0	1	0	1	0	0	0	1	0.5	6	1	3	3	1	2	2	2	3	2	1	0	0	1	1	1	1	1	0	0	0	1	1	1	1	1	0	0	0	0	11
0	1	1	0	1	0	1	1	1	1	1	1	1	1	0	0	0	1	1	6	1	3	3	1	2	2	2	2	1.75	3	1	1	3	1	1	1	2	1	1	1	3	1	1	1	3	1	1	1	1	29
0	1	1	1	1	1	1	1	0	1	1	1	0	1	0	0	0	1	0.75	7	1	2	3	1	1	1	2	3	1.75	0	0	0	0	0	0	0	0	0	0	0	0	0	0	0	0	0	0	0	0	0
0	1	1	0	0	0	0	1	0	1	1	0	0	1	0	0	0	0	0.75	6	2	3	3	1	1	2	2	2	1.5	1	1	0	2	1	1	0	2	1	0	0	3	0	1	0	3	1	1	1	1	20
1	1	1	0	1	1	0	1	1	1	1	0	1	1	1	0	1	1	1	6	6	6	6	3	3	3	3	3	3	1	1	0	3	0	1	0	2	0	0	0	3	0	0	0	3	0	0	0	0	14
0	1	1	0	1	1	0	1	1	1	1	0	1	1	1	1	1	0	1	6	2	2	2	2	2	2	2	2	2	0	0	0	3	0	0	0	3	0	0	0	3	0	0	0	3	0	0	0	0	12
0	0	1	1	0	0	0	1	1	1	1	0	1	0	0	0	0	0	0.75	6	2	3	3	2	2	2	2	2	2	3	0	0	3	0	0	0	3	0	0	0	3	0	0	0	0	0	0	0	0	12
0	0	0	0	0	0	0	0	0	0	0	0	0	0	0	0	0	0	0	7	2	2	2	2	2	2	2	4	2.5	0	0	0	2	1	1	1	1	1	1	1	1	2	2	0	0	1	1	1	0	17
0	1	1	0	1	0	1	1	0	1	0	1	0	1	0	0	0	1	0.625	6	3	2	3	1	2	2	3	3	2.25	0	0	0	1	1	1	1	1	1	0	0	2	0	0	1	2	1	1	1	0	14
0	0	0	0	0	0	0	0	0	0	0	0	0	0	0	0	0	0	0	7	1	2	3	1	2	2	2	3	2	0	0	0	3	0	0	0	0	0	0	0	1	0	0	0	1	0	1	1	1	8
1	0	0	0	1	1	1	1	0	1	1	1	0	1	1	0	1	1	0.5	6	4	6	5	5	4	5	5	5	4.75	2	1	1	2	1	1	1	2	1	1	1	2	1	1	1	2	1	1	1	1	25
0	0	0	0	0	0	0	0	1	1	1	1	1	1	1	1	1	1	0.625	3	3	3	3	3	3	3	3	3	3	1	1	1	2	1	1	1	2	1	1	1	2	1	1	1	2	1	1	1	1	24
0	1	1	0	0	0	0	1	0	1	0	1	0	1	0	0	0	1	0.625	6	1	3	5	1	1	1	3	4	2.25	1	1	1	0	1	1	1	1	1	1	1	1	1	1	1	1	2	2	1	2	22
0	1	1	0	0	0	0	1	0	1	0	0	0	1	0	0	0	0	0.625	7	4	4	4	4	4	4	4	4	4	3	0	3	0	2	2	0	0	2	2	0	3	0	0	0	3	0	0	0	0	20
0	1	0	0	0	0	1	0	0	1	1	1	1	0	1	0	1	1	0.5	2	5	2	5	3	5	2	5	2	3.75	1	1	2	0	2	1	2	2	2	1	2	2	2	1	2	2	1	2	1	2	31
0	0	0	1	1	1	1	1	1	1	1	1	1	1	1	1	1	1	0.75	5	3	3	3	3	3	3	3	3	3	1	1	1	2	1	1	1	2	1	1	1	2	1	1	1	2	1	1	1	1	24
0	1	1	1	0	0	1	1	0	1	1	0	0	1	0	0	0	0	0.75	6	2	3	3	2	2	2	2	3	2.25	2	0	2	3	1	1	0	2	0	0	0	1	1	1	0	1	0	0	0	1	16
0	0	0	1	0	0	0	1	1	1	1	0	1	1	0	0	1	0	0.75	6	2	3	3	1	2	3	3	3	2.25	0	2	0	3	2	2	2	2	0	0	0	2	1	0	0	2	0	0	0	1	19
0	0	0	0	0	0	0	0	0	0	0	0	0	0	0	0	0	0	0	6	2	3	3	1	1	1	1	1	1	0	2	0	0	0	0	0	3	0	0	0	0	0	0	0	0	0	0	0	0	5
0	1	1	0	0	0	0	1	1	1	1	0	1	1	0	0	0	0	1	4	4	4	4	4	4	4	4	4	4	0	1	0	1	1	1	0	1	0	0	1	1	1	1	1	1	1	1	1	0	14
0	1	1	1	1	1	1	1	0	1	1	1	0	1	0	1	1	1	0.75	7	1	1	1	1	1	1	1	7	2.5	0	0	1	0	0	0	0	2	0	0	1	3	0	0	0	3	0	0	0	0	10
0	0	0	0	0	0	0	0	0	0	0	0	0	0	0	0	0	0	0	6	1	2	3	1	2	2	3	3	2.25	0	0	0	2	0	0	0	0	0	0	0	1	0	0	0	1	0	0	0	1	5
1	1	1	1	1	1	1	1	1	1	1	1	1	1	1	1	1	1	1	2	2	2	2	2	2	2	2	2	2	2	1	2	1	1	2	2	0	1	1	1	0	2	2	0	1	2	2	2	2	27
0	1	1	0	0	0	0	1	0	1	1	0	0	1	0	0	0	0	0.75	6	4	4	4	1	2	4	3	3	2.25	0	0	0	0	0	0	0	3	0	0	0	0	0	0	0	0	0	0	0	0	3
0	0	1	0	0	0	1	1	0	1	0	1	0	1	0	0	0	0	0.5	5	2	3	5	2	2	2	3	4	2.75	0	1	1	3	1	1	0	1	0	0	1	2	2	1	0	2	0	0	0	1	17
0	1	1	0	0	0	0	1	1	1	1	0	0	1	0	0	0	1	0.875	5	7	7	7	3	3	5	5	3	3.5	1	0	0	3	1	0	1	2	0	0	0	0	0	0	0	0	0	0	0	0	8
0	1	1	0	0	0	0	1	1	1	1	0	1	1	0	0	0	0	1	7	4	4	4	1	2	4	2	3	2	1	0	1	2	3	1	2	2	1	0	3	2	1	1	1	2	2	1	2	1	29
0	1	1	0	0	0	0	1	0	1	1	0	0	1	0	0	0	0	0.75	7	2	2	3	1	2	2	2	3	2	0	0	0	0	1	0	0	0	0	0	0	1	0	0	0	0	0	0	0	0	2
1	1	0	0	0	0	0	1	1	1	1	0	1	1	0	1	1	0	0.875	5	6	7	6	1	1	7	1	2	1.25	1	1	1	2	1	1	1	2	1	1	2	1	1	1	2	2	0	0	0	0	21
0	0	0	0	0	0	0	0	0	0	0	0	0	0	0	0	0	0	0	7	1	2	3	1	2	2	3	3	2.25	2	1	2	3	1	3	1	3	3	2	2	3	3	3	3	3	3	3	3	3	50
0	0	0	0	0	0	0	0	0	0	0	0	0	0	0	0	0	0	0	7	1	2	3	1	2	2	3	3	2.25	2	1	2	3	1	3	1	3	3	2	2	3	3	3	3	3	3	3	3	3	50
0	0	1	0	1	0	1	1	0	1	1	1	0	1	0	0	0	1	0.625	7	1	3	5	1	2	2	3	5	2.75	0	0	0	0	0	1	0	0	0	0	2	2	1	1	1	2	0	1	1	1	13
0	0	1	0	1	0	1	1	0	1	0	1	0	1	0	0	0	1	0.5	7	1	3	5	1	2	2	3	5	2.75	1	0	0	0	1	1	0	0	0	0	1	2	1	1	1	1	0	0	1	1	12
0	0	0	0	0	0	0	0	0	0	0	0	0	0	0	0	0	0	0	3	3	3	3	3	3	3	3	3	3	1	0	0	1	0	1	1	0	0	1	0	0	1	1	0	0	0	1	0	0	8
0	1	1	1	1	0	1	1	0	1	1	1	0	1	0	0	0	1	0.75	7	1	2	3	1	2	2	2	3	2	0	0	1	1	1	2	1	2	1	2	0	3	2	2	1	1	1	1	0	1	23
1	1	1	1	1	1	1	1	1	1	1	1	1	1	1	1	1	1	1	6	6	6	6	6	6	6	6	6	6	2	2	2	1	2	2	2	1	2	2	2	1	2	2	2	1	2	2	2	2	36
0	1	1	1	1	0	1	1	0	1	1	1	0	1	0	0	0	1	0.75	7	1	2	3	1	2	2	2	3	2	0	0	1	1	1	2	1	2	1	2	0	3	2	2	1	1	1	1	0	1	23
0	1	1	0	1	0	1	1	0	1	1	0	1	0	0	0	0	0	0.75	4	4	6	6	1	1	1	1	1	1	0	0	1	3	2	0	0	0	1	1	0	0	0	1	0	0	0	0	0	1	10
0	0	0	0	0	0	0	0	0	0	0	0	0	0	0	0	0	0	0	3	3	3	3	3	3	3	3	3	3	0	0	0	3	0	0	0	0	0	0	0	0	0	0	0	0	0	0	0	0	3
0	1	1	0	1	0	1	1	0	1	1	1	0	1	0	1	1	0	0.75	6	3	5	5	2	2	2	2	3	2.25	1	1	1	2	1	1	1	3	1	1	1	2	1	1	1	2	1	1	1	1	25
0	1	1	1	1	0	1	1	1	1	1	1	1	1	0	1	1	1	1	7	2	2	3	1	1	3	2	3	1.75	3	2	1	1	2	1	1	3	1	2	0	3	2	2	2	3	2	2	2	2	37
0	0	1	0	1	0	0	0	0	1	0	0	0	0	0	0	0	0	0.25	6	3	3	4	3	3	3	3	5	3.5	1	1	1	1	2	2	2	2	1	2	1	2	1	1	0	2	1	1	1	2	27
1	0	1	1	1	1	1	1	0	0	0	1	0	0	1	1	1	1	0.25	2	2	3	3	4	5	3	6	6	5.25	2	1	2	0	3	1	1	1	1	1	1	2	2	1	1	1	2	1	1	1	26
0	1	1	1	1	1	1	1	1	1	1	1	1	1	0	0	0	1	1	6	1	1	5	1	1	1	1	5	2	2	1	2	3	3	1	1	3	1	1	2	2	3	1	2	3	1	1	1	1	35
0	0	1	1	1	0	1	0	0	0	1	0	0	1	0	0	0	0	0.375	6	3	3	5	3	3	4	5	4	3.75	3	0	0	1	1	2	2	0	1	1	2	1	0	2	1	0	1	2	1	1	22
0	1	1	1	0	0	0	1	0	1	1	0	0	0	0	0	1	1	0.625	2	4	4	3	4	4	3	6	4	4.5	0	2	1	2	1	1	1	1	0	1	1	0	2	1	1	0	2	3	2	2	24
0	1	1	1	1	1	1	1	1	1	1	1	1	1	1	1	1	1	1	7	2	2	2	2	2	2	2	2	2	1	0	0	3	0	0	0	3	0	0	0	3	0	0	0	3	0	0	0	0	13
0	0	1	0	0	0	0	1	0	1	0	0	0	1	0	0	0	0	0.5	5	1	3	4	1	2	2	3	4	2.5	0	2	0	1	0	0	0	1	0	0	1	1	0	0	0	1	0	0	0	0	7
0	0	0	0	0	0	0	0	0	0	0	0	0	0	0	0	0	0	0	6	1	2	3	1	2	3	2	2	1.75	1	1	0	0	0	0	1	0	1	0	1	0	1	1	1	1	1	1	1	1	13
0	1	1	0	1	1	0	1	1	1	1	0	1	1	0	1	1	0	1	6	5	4	3	3	2	1	2	3	2.5	1	1	1	2	1	1	1	2	1	1	1	2	1	1	1	2	1	1	1	1	24
0	1	1	0	0	0	0	1	0	1	1	0	0	1	0	0	0	0	0.75	7	3	4	4	1	1	3	3	4	2.25	1	0	2	3	3	1	3	3	0	1	1	1	1	0	1	2	3	2	2	3	33
0	0	1	0	0	0	0	1	1	1	1	0	1	1	0	0	0	0	0.875	6	7	7	7	1	2	7	3	4	2.5	1	1	1	2	1	1	1	3	2	2	2	1	2	2	2	1	2	2	2	2	33
0	0	0	0	1	1	0	0	1	1	0	0	0	0	1	1	1	0	0.25	3	6	2	6	2	6	6	6	6	5	2	0	2	1	2	0	2	3	3	0	0	2	1	1	1	1	2	0	2	2	27
0	1	1	1	1	0	0	1	0	1	1	1	0	1	0	0	0	1	0.75	6	2	2	6	1	1	1	1	3	1.5	0	0	0	2	1	1	1	1	1	0	1	2	1	1	1	1	1	1	1	0	17
1	0	1	1	1	1	1	1	0	0	0	0	0	0	0	0	0	0	0.25	5	5	4	5	4	4	4	5	5	4.5	1	0	1	3	0	1	0	2	0	0	0	3	0	0	0	3	0	0	0	0	14
0	0	1	0	1	1	1	1	0	1	0	0	0	1	0	0	0	1	0.5	4	2	2	3	2	2	3	2	4	2.5	1	0	1	3	2	2	1	3	1	0	0	2	0	1	0	2	0	0	2	3	24
0	0	0	0	0	0	0	0	0	0	0	0	0	0	0	0	0	0	0	7	1	5	5	1	1	1	1	5	2	3	1	3	3	3	3	3	3	3	3	3	3	3	3	3	3	3	3	3	3	58
0	0	1	0	0	0	0	0	0	0	0	0	0	1	0	0	0	0	0.25	7	1	1	3	1	1	1	1	3	1.5	3	0	3	0	3	3	3	3	3	2	3	3	0	3	1	2	1	1	1	1	39
0	0	0	0	0	0	0	0	0	0	0	0	0	0	0	0	0	0	0	1	1	1	1	1	1	1	1	1	1	0	0	0	3	0	0	0	3	0	0	0	3	0	0	0	3	0	0	0	0	12
0	1	1	1	1	0	1	1	0	1	1	1	1	1	0	1	1	1	0.875	6	3	3	4	2	3	3	3	3	2.75	2	2	2	3	2	2	1	2	1	2	2	2	1	2	0	2	2	1	1	1	33
0	1	1	1	1	1	1	1	0	1	1	1	0	1	0	0	0	1	0.75	7	1	1	2	1	1	1	2	3	1.75	0	1	1	2	1	1	0	2	0	0	0	2	1	0	0	1	0	1	2	1	16
0	1	1	0	0	0	0	1	0	1	1	0	1	1	0	0	0	0	0.875	7	1	2	3	1	2	3	2	3	2	0	0	0	3	0	0	0	1	0	0	1	1	0	0	0	1	0	0	0	0	7
0	1	1	1	1	1	1	1	0	1	1	1	0	1	0	1	0	1	0.75	3	7	5	5	3	7	7	7	3	5	1	1	1	2	1	1	1	2	1	1	1	2	1	1	1	2	1	1	1	1	24
0	1	1	0	0	0	0	1	0	1	1	0	0	1	0	0	0	0	0.75	7	2	2	3	1	2	2	2	3	2	1	0	1	2	1	1	1	2	1	1	1	1	0	1	2	2	1	1	1	1	22
0	1	1	0	0	0	0	1	1	1	1	0	1	1	0	0	0	0	1	6	2	2	2	1	1	2	1	1	1	0	0	0	0	0	0	0	0	0	0	0	0	0	0	0	0	0	0	0	0	0
0	0	0	0	0	0	0	0	0	0	0	0	0	0	0	0	0	0	0	6	4	4	3	3	3	4	4	4	3.5	1	2	1	1	1	1	2	1	1	1	1	2	1	1	1	2	1	1	1	1	24
0	0	0	0	0	0	0	1	0	1	1	0	0	0	0	0	0	0	0.375	6	7	3	5	1	2	5	3	3	2.25	0	0	0	0	0	0	0	0	0	0	0	1	1	0	0	2	0	0	0	0	4
0	0	0	0	0	0	0	0	0	0	0	0	0	0	0	0	0	0	0	7	7	1	6	1	1	7	1	2	1.25	2	1	1	2	0	1	0	2	1	1	1	2	1	1	1	2	1	1	1	1	23
0	0	0	0	0	0	0	0	0	0	0	0	0	0	0	0	0	0	0	2	2	2	2	2	2	2	2	2	2	1	1	1	2	1	1	1	2	1	1	1	2	1	1	1	2	1	1	1	1	24
0	1	1	1	1	0	1	1	1	1	1	1	1	1	0	0	0	1	1	7	7	4	7	1	1	7	1	1	1	0	0	0	3	0	0	0	2	0	0	0	1	1	0	0	1	0	0	0	0	8
0	0	0	0	0	0	0	0	0	0	0	0	0	0	0	0	0	0	0	7	7	7	7	7	7	7	7	7	7	1	0	0	1	1	0	0	0	0	0	0	0	0	0	0	1	0	0	0	0	4
1	1	1	1	1	1	1	1	1	1	1	1	1	1	1	1	1	1	1	2	2	2	2	2	2	2	2	2	2	1	0	0	3	0	0	0	0	1	0	0	0	3	0	0	0	1	0	1	0	10
1	1	1	1	1	1	1	1	1	1	1	1	1	1	1	1	1	1	1	2	2	2	2	2	2	2	2	2	2	1	0	0	3	0	0	0	0	1	0	0	0	3	0	0	0	1	0	1	0	10
1	1	1	0	0	1	1	1	1	1	1	0	1	1	1	1	1	0	1	4	4	4	4	4	4	4	4	4	4	0	0	0	3	0	0	0	3	0	0	0	3	0	0	0	3	0	0	0	0	12
1	1	1	1	1	1	1	1	1	1	1	1	1	1	1	1	1	1	1	2	2	2	2	2	2	2	2	2	2	1	1	1	3	0	0	0	1	0	3	0	1	0	0	1	3	0	0	0	0	15
0	1	1	1	1	1	1	1	0	1	1	1	0	1	0	0	0	1	0.75	7	1	1	3	1	1	1	1	3	1.5	0	0	0	0	1	2	1	3	2	0	0	3	0	1	1	2	1	0	0	2	19
0	0	0	0	0	0	0	0	0	0	0	0	0	0	0	0	0	0	0	7	1	2	3	1	2	2	2	3	2	1	2	1	1	2	2	0	2	2	0	1	1	1	3	2	1	1	1	3	2	29
0	1	1	0	0	0	0	1	0	1	1	0	0	1	0	0	0	1	0.75	7	1	2	3	1	1	1	2	3	1.75	1	0	0	3	0	0	0	1	0	0	0	1	0	0	0	1	0	0	0	0	7
0	0	1	0	1	0	1	1	0	1	0	1	0	1	0	0	0	1	0.5	4	1	2	3	1	2	2	2	3	2	1	0	1	2	1	1	0	2	1	1	1	2	1	1	0	2	0	1	0	0	18
1	1	1	1	1	1	1	1	1	1	1	1	1	1	1	1	1	1	1	1	1	1	1	1	1	1	1	1	1	0	0	0	3	0	0	0	3	0	0	0	3	0	0	0	3	0	0	0	0	12
[truncated: 3 more columns]
